# Supplementary material for: Comparative Genomic Analysis of a Multidrug-Resistant Staphylococcus hominis ShoR14 Clinical Isolate from Terengganu, Malaysia, Led to the Discovery of Novel Mobile Genetic Elements
Source: Pathogens. 2022 Nov 23;11(12):1406. doi: 10.3390/pathogens11121406 (PMC9782665; doi:10.3390/pathogens11121406)
Supplement: Supplementary file 1 [file pathogens-11-01406-s001.zip]

Archive with 2 entries (2 files):
- Supplementary Figures S1 & S2.pdf
- Supplementary tables.xlsx
